# Supplementary material for: Effects of Taurine Depletion on Body Weight and Mouse Behavior during Development
Source: Metabolites. 2022 Jul 9;12(7):631. doi: 10.3390/metabo12070631 (PMC9318136; doi:10.3390/metabo12070631)
Supplement: Supplementary file 1 [file metabolites-12-00631-s001.zip]

Archive with 1 entries (1 files):
- metabolites-1716444-supplementary.pdf
